# Supplementary material for: Oral intake of Lactiplantibacillus pentosus LPG1 Produces a Beneficial Regulation of Gut Microbiota in Healthy Persons: A Randomised, Placebo-Controlled, Single-Blind Trial
Source: Nutrients. 2023 Apr 17;15(8):1931. doi: 10.3390/nu15081931 (PMC10144437; doi:10.3390/nu15081931)
Supplement: Supplementary file 1 [file nutrients-15-01931-s001.zip]

Archive with 2 entries (2 files):
- Table S1_Inclusion&Exclusion criterias.pdf
- Table S2_ASVs_BacterialGenera.xlsx
